# Supplementary material for: Epstein-Barr Virus BARF1 Is Expressed in Lung Cancer and Is Associated with Cancer Progression
Source: Cells. 2024 Sep 19;13(18):1578. doi: 10.3390/cells13181578 (PMC11430695; doi:10.3390/cells13181578)
Supplement: Supplementary file 1 [file cells-13-01578-s001.zip]

Archive with 1 entries (1 files):
- cells-3146469-supplementary.pdf
